# Supplementary material for: An Experimental Study of a Zeolite Membrane Reactor for Reverse Water Gas Shift
Source: Membranes (Basel). 2022 Dec 15;12(12):1272. doi: 10.3390/membranes12121272 (PMC9784740; doi:10.3390/membranes12121272)
Supplement: Supplementary file 1 [file membranes-12-01272-s001.zip]

Archive with 1 entries (1 files):
- membranes-2099662-supplementary.pdf
